# Supplementary material for: Smart Biomechanical Adaptation Revealed by the Structure of Ostrich Limb Bones
Source: Biomimetics (Basel). 2023 Feb 28;8(1):98. doi: 10.3390/biomimetics8010098 (PMC10046004; doi:10.3390/biomimetics8010098)
Supplement: Supplementary file 1 [file biomimetics-08-00098-s001.zip]

Archive with 1 entries (1 files):
- biomimetics-2215084-supplementary.pdf
